# Supplementary material for: Exposure–Response Relationships for Toceranib in Dogs with Solid Tumors: A Pilot Study
Source: Animals (Basel). 2025 Apr 2;15(7):1025. doi: 10.3390/ani15071025 (PMC11988034; doi:10.3390/ani15071025)
Supplement: Supplementary file 1 [file animals-15-01025-s001.zip]

Archive with 1 entries (1 files):
- animals-3499755-supplementary.pdf
